# Supplementary material for: Exploration of the Binding Site of Arachidonic Acid in gp63 of Leishmania mexicana and in Orthologous Proteins in Clinically Important Parasites
Source: Pathogens. 2024 Aug 25;13(9):718. doi: 10.3390/pathogens13090718 (PMC11434690; doi:10.3390/pathogens13090718)
Supplement: Supplementary file 1 [file pathogens-13-00718-s001.zip]

Archive with 2 entries (2 files):
- pathogens-3150796-supplementary.pdf
- pathogens-3150796-supplementary2.pdf
